# Supplementary material for: Vaccinomics-Aided Development of a Next-Generation Chimeric Vaccine against an Emerging Threat: Mycoplasma genitalium
Source: Vaccines (Basel). 2022 Oct 14;10(10):1720. doi: 10.3390/vaccines10101720 (PMC9608589; doi:10.3390/vaccines10101720)
Supplement: Supplementary file 1 [file vaccines-10-01720-s001.zip]

Archive with 1 entries (1 files):
- vaccines-1942977-supplementary.pdf
